# Supplementary material for: An imaging system for standardized quantitative analysis of C. elegans behavior
Source: BMC Bioinformatics. 2004 Aug 26;5:115. doi: 10.1186/1471-2105-5-115 (PMC517925; doi:10.1186/1471-2105-5-115)
Supplement: Additional File 3 — Codes [file 1471-2105-5-115-S3.zip]

Archive with 96 entries (88 files):
- codes/convertor/
- codes/convertor/backBoneAnalysis.c
- codes/convertor/backBoneAnalysis.h
- codes/convertor/backboneDataStruct.c
- codes/convertor/backboneDataStruct.h
- codes/convertor/closeAVI.h
- codes/convertor/getAVIInforLib.h
- codes/convertor/ImageProcessing.c
- codes/convertor/ImageProcessing.h
- codes/convertor/OpenAVILib.h
- codes/convertor/readAVIsFrame.h
- codes/convertor/talkWithDatabase.c
- codes/convertor/wormClassify.c
- codes/convertor/wormClassify.h
- codes/Linup/
- codes/Linup/backBoneAnalysis.c
- codes/Linup/backBoneAnalysis.h
- codes/Linup/backboneDataStruct.c
- codes/Linup/backboneDataStruct.h
- codes/Linup/backbonelineup.c
- codes/Linup/backboneLineup.h
- codes/Linup/wormClassify.c
- codes/Linup/wormClassify.h
- codes/Linup/WormDataManipulation.c
- codes/Linup/WormDataManipulation.h
- codes/Linup/wormDataStruct.c
- codes/Linup/wormDataStruct.h
- codes/miner/
- codes/miner/backboneDataStruct.c
- codes/miner/backboneDataStruct.h
- codes/miner/miner.c
- codes/miner/miner.h
- codes/miner/talkWithDatabase.c
- codes/miner/talkWithDatabase.h
- codes/miner/WormDataManipulation.c
- codes/miner/WormDataManipulation.h
- codes/miner/wormMiner.c
- codes/miner/wormMiner.h
- codes/Tracker/
- codes/Tracker/closeAVI.h
- codes/Tracker/createAVIWithFilter.h
- codes/Tracker/ImageProcessing.c
- codes/Tracker/ImageProcessing.h
- codes/Tracker/wormClassify.c
- codes/Tracker/wormClassify.h
- codes/Tracker/wormDataStruct.c
- codes/Tracker/wormDataStruct.h
- codes/Tracker/WriteFrameAlongDataLib.h
- codes/convertor/
- codes/convertor/backBoneAnalysis.c
- codes/convertor/backBoneAnalysis.h
- codes/convertor/backboneDataStruct.c
- codes/convertor/backboneDataStruct.h
- codes/convertor/closeAVI.h
- codes/convertor/getAVIInforLib.h
- codes/convertor/ImageProcessing.c
- codes/convertor/ImageProcessing.h
- codes/convertor/OpenAVILib.h
- codes/convertor/readAVIsFrame.h
- codes/convertor/talkWithDatabase.c
- codes/convertor/wormClassify.c
- codes/convertor/wormClassify.h
- codes/Linup/
- codes/Linup/backBoneAnalysis.c
- codes/Linup/backBoneAnalysis.h
- codes/Linup/backboneDataStruct.c
- codes/Linup/backboneDataStruct.h
- codes/Linup/backbonelineup.c
- codes/Linup/backboneLineup.h
- codes/Linup/wormClassify.c
- codes/Linup/wormClassify.h
- codes/Linup/WormDataManipulation.c
- codes/Linup/WormDataManipulation.h
- codes/Linup/wormDataStruct.c
- codes/Linup/wormDataStruct.h
- codes/miner/
- codes/miner/backboneDataStruct.c
- codes/miner/backboneDataStruct.h
- codes/miner/miner.c
- codes/miner/miner.h
- codes/miner/talkWithDatabase.c
- codes/miner/talkWithDatabase.h
- codes/miner/WormDataManipulation.c
- codes/miner/WormDataManipulation.h
- codes/miner/wormMiner.c
- codes/miner/wormMiner.h
- codes/Tracker/
- codes/Tracker/closeAVI.h
- codes/Tracker/createAVIWithFilter.h
- codes/Tracker/ImageProcessing.c
- codes/Tracker/ImageProcessing.h
- codes/Tracker/wormClassify.c
- codes/Tracker/wormClassify.h
- codes/Tracker/wormDataStruct.c
- codes/Tracker/wormDataStruct.h
- codes/Tracker/WriteFrameAlongDataLib.h
