# Supplementary material for: An imaging system for standardized quantitative analysis of C. elegans behavior
Source: BMC Bioinformatics. 2004 Aug 26;5:115. doi: 10.1186/1471-2105-5-115 (PMC517925; doi:10.1186/1471-2105-5-115)
Supplement: Additional File 3 — Codes [file 1471-2105-5-115-S3.zip › codes/convertor/readAVIsFrame.h]

#include "extcode.h"
#pragma pack(push)
#pragma pack(1)

#ifdef __cplusplus
extern "C" {
#endif

void __cdecl ReadAVIFrame(LVRefNum *AviRefnum, unsigned long FrameNumber, 
	long withxhight, unsigned char ImageArrayOut[], double *dT, double *dX, 
	double *dY, long *len);

long __cdecl LVDLLStatus(char *errStr, int errStrLen, void *module);

#ifdef __cplusplus
} // extern "C"
#endif

#pragma pack(pop)
