# Supplementary material for: An imaging system for standardized quantitative analysis of C. elegans behavior
Source: BMC Bioinformatics. 2004 Aug 26;5:115. doi: 10.1186/1471-2105-5-115 (PMC517925; doi:10.1186/1471-2105-5-115)
Supplement: Additional File 3 — Codes [file 1471-2105-5-115-S3.zip › codes/convertor/wormClassify.h]

/**************************************************************************/
/* LabWindows/CVI User Interface Resource (UIR) Include File              */
/* Copyright (c) National Instruments 2004. All Rights Reserved.          */
/*                                                                        */
/* WARNING: Do not add to, delete from, or otherwise modify the contents  */
/*          of this include file.                                         */
/**************************************************************************/

#include <userint.h>

#ifdef __cplusplus
    extern "C" {
#endif

     /* Panels and Controls: */

#define  PANEL_CONV                      1
#define  PANEL_CONV_STATUS               2
#define  PANEL_CONV_SET_NAMES            3
#define  PANEL_CONV_SELECT_FILES         4       /* callback function: DoSelectFilesConvert */
#define  PANEL_CONV_WHICH_NODE           5
#define  PANEL_CONV_NUM_XY_PAIRS         6
#define  PANEL_CONV_WHICH_SET            7
#define  PANEL_CONV_numAbsX              8
#define  PANEL_CONV_numAbsY              9
#define  PANEL_CONV_numWidth             10
#define  PANEL_CONV_numLength            11
#define  PANEL_CONV_dRatio               12
#define  PANEL_CONV_dThickness           13
#define  PANEL_CONV_dTransparent         14
#define  PANEL_CONV_numBackboneLength    15
#define  PANEL_CONV_numLoopTypeCount0    16
#define  PANEL_CONV_numLoopTypeCount3    17
#define  PANEL_CONV_numLoopTypeCount2    18
#define  PANEL_CONV_numLoopTypeCount1    19
#define  PANEL_CONV_numLoopType          20
#define  PANEL_CONV_numArea              21
#define  PANEL_CONV_grphBackbone         22
#define  PANEL_CONV_binSwWriteFile       23
#define  PANEL_CONV_cmdConvert           24      /* callback function: DoConvertFile */
#define  PANEL_CONV_numTime              25
#define  PANEL_CONV_binMan               26
#define  PANEL_CONV_nCutOff              27
#define  PANEL_CONV_DECORATION_10        28
#define  PANEL_CONV_TEXTMSG_3            29
#define  PANEL_CONV_DECORATION_9         30


     /* Menu Bars, Menus, and Menu Items: */

#define  WORM                            1
#define  WORM_CONVERT                    2
#define  WORM_QUIT                       3       /* callback function: DoQuitMenu */


     /* Callback Prototypes: */ 

int  CVICALLBACK DoConvertFile(int panel, int control, int event, void *callbackData, int eventData1, int eventData2);
void CVICALLBACK DoQuitMenu(int menubar, int menuItem, void *callbackData, int panel);
int  CVICALLBACK DoSelectFilesConvert(int panel, int control, int event, void *callbackData, int eventData1, int eventData2);


#ifdef __cplusplus
    }
#endif
