# Supplementary material for: An imaging system for standardized quantitative analysis of C. elegans behavior
Source: BMC Bioinformatics. 2004 Aug 26;5:115. doi: 10.1186/1471-2105-5-115 (PMC517925; doi:10.1186/1471-2105-5-115)
Supplement: Additional File 3 — Codes [file 1471-2105-5-115-S3.zip › codes/Linup/backboneLineup.h]

//*Callback for Backbone line up

int  CVICALLBACK loadingBackboneForLineup(int panel, int control, int event, void *callbackData, int eventData1, int eventData2);
int CVICALLBACK showLineupImages(int panel, int control, int event, void *callbackData, int eventData1, int eventData2);
int CVICALLBACK doAllLineup(int panel, int control, int event, void *callbackData, int eventData1, int eventData2);
int CVICALLBACK saveLineupFile(int panel, int control, int event, void *callbackData, int eventData1, int eventData2);


int GetDistanceArray (BackboneSet * BBS, int TotalNodes, int NumXY, double *Distance);
int saveLinedupBBSToFile (int panel) ;


//variabble or constants

#define NOT_LINED  0
#define LINED_NOTSORTED 1
#define LINED_SORTED 2
#define PI 3.14159265258979  
