# Supplementary material for: An imaging system for standardized quantitative analysis of C. elegans behavior
Source: BMC Bioinformatics. 2004 Aug 26;5:115. doi: 10.1186/1471-2105-5-115 (PMC517925; doi:10.1186/1471-2105-5-115)
Supplement: Additional File 3 — Codes [file 1471-2105-5-115-S3.zip › codes/miner/talkWithDatabase.h]

/*******Project Infromation*******************************************************************/
/*																							 */
/*		Worm Project:  Data miner															 */
/*		This is one of the four parts of quantitative behavrior project (4/4)   			 */
/*																							 */
/*																							 */
/*		Zhaoyang Feng   																	 */
/*																							 */
/*		UCSD Biology, Schafer Lab															 */
/*																							 */
/*********************************************************************************************/

//********************************************************************************************/
//**																						 */
//**  File name: 				talkWithDatabase.h     										 */
//**  File function:			delaration datasaveing functions and some handlers    		 */
//**																						 */
//**																						 */
//**																						 */
//**  Author:					Zhaoyang (John) Feng										 */
//**  Last time modification:   April. 25, 2001.											 */
//**																						 */
//**																						 */
//********************************************************************************************/
int saveCoordinates (ExcelObj_Worksheet sheet, int iTotalNode, int iNumXY) ; 
int writeGlbData (ExcelObj_Worksheet sheet, int iTotalNode, int iNumXY)  ;
int writeMvPtnData (ExcelObj_Worksheet sheet, int iTotalNode, int iNumXY);
int writeBasicImageAnalysisData (ExcelObj_Worksheet sheet, int iTotalNode, int iNumXY);
int writeIMAQ (ExcelObj_Worksheet sheet, int iTotalNode, int iNumXY) ;
int writeMorphology (ExcelObj_Worksheet sheet, int iTotalNode, int iNumXY) ;
int writeBackboneVector (ExcelObj_Worksheet sheet, int iTotalNode, int iNumXY) ;
int writeLocalMovementAnalysis (ExcelObj_Worksheet sheet, int iTotalNode, int iNumXY)  ;
int writeBackbonePosture (ExcelObj_Worksheet sheet, int iTotalNode, int iNumXY) ; 
int writeBackbonePointAnalysis (ExcelObj_Worksheet sheet, int iTotalNode, int iNumXY) ;
int writeQuantitativeImageAnalysis (ExcelObj_Worksheet sheet, int iTotalNode, int iNumXY) ;


int writeCalTech1 (ExcelObj_Worksheet sheet, int iTotalNode, int iNumXY);
int writeCalTech2 (ExcelObj_Worksheet sheet, int iTotalNode, int iNumXY);
int writeAdditionalData1 (ExcelObj_Worksheet sheet, int iTotalNode, int iNumXY);


int	SaveAppFile (char *fileName, ExcelObj_Workbook ExcelWorkbookHandle) ; 

static ExcelObj_App               ExcelAppHandle = 0;       
static ExcelObj_Workbooks         ExcelWorkbooksHandle = 0; 
static ExcelObj_Workbook          ExcelWorkbookHandle = 0;  
static ExcelObj_Sheets            ExcelSheetsHandle = 0;    
static ExcelObj_Worksheet         ExcelWorksheetHandle = 0; 
static ExcelObj_Range             ExcelRangeHandle = 0;

static VARIANT MyCellRangeV; 
