# Supplementary material for: An imaging system for standardized quantitative analysis of C. elegans behavior
Source: BMC Bioinformatics. 2004 Aug 26;5:115. doi: 10.1186/1471-2105-5-115 (PMC517925; doi:10.1186/1471-2105-5-115)
Supplement: Additional File 3 — Codes [file 1471-2105-5-115-S3.zip › codes/miner/wormMiner.c]

/*******Project Infromation*******************************************************************/
/*																							 */
/*		Worm Project:  Tracker system														 */
/*		This is one of the four parts of quantitative behavrior project (4/4)   			 */
/*																							 */
/*																							 */
/*		Zhaoyang Feng   																	 */
/*																							 */
/*		UCSD Biology, Schafer Lab															 */
/*																							 */
/**		Tracker group  (Zhaoyang Feng, Christ Cronin, Paul Sternberg, William Schafer)	     */       
/*********************************************************************************************/

/*******File Information**********************************************************************/
/*																							 */
/*		Worm Project:  Data miner															 */
/*		File Name:     wormMiner.c                                              			 */
/*																							 */
/*		Initial Date:  			Feburary 2002												 */
/*		Last Modification:  	April 25, 2002  											 */
/*																							 */
/*		Zhaoyang Feng   																	 */
/*																							 */
/*		UCSD Biology, Schafer Lab															 */
/*																							 */
/*********************************************************************************************/


//********************************************************************************************************************

//*		Inlcluding header files																						 *

//********************************************************************************************************************
#include <formatio.h>
#include <analysis.h>
#include <utility.h>
#include <ansi_c.h>
#include <cvirte.h>		/* Needed if linking in external compiler; harmless otherwise */
#include <userint.h>

#include "wormMiner.h"
//#include "miner.h"

static int panelAnal;

int __stdcall WinMain (HINSTANCE hInstance, HINSTANCE hPrevInstance,
                       LPSTR lpszCmdLine, int nCmdShow)
{
	if (InitCVIRTE (hInstance, 0, 0) == 0)
		return -1;	/* out of memory */
	if ((panelAnal = LoadPanel (0, "wormMiner.uir", PANEL_ANAL)) < 0)
		return -1;
	DisplayPanel (panelAnal);
	RunUserInterface ();
	DiscardPanel (panelAnal);
	exit;
	return 0;
}


void CVICALLBACK DoQuitMenu (int menuBar, int menuItem, void *callbackData,
		int panel)
{
	QuitUserInterface (0);
}
