# Supplementary material for: An imaging system for standardized quantitative analysis of C. elegans behavior
Source: BMC Bioinformatics. 2004 Aug 26;5:115. doi: 10.1186/1471-2105-5-115 (PMC517925; doi:10.1186/1471-2105-5-115)
Supplement: Additional File 3 — Codes [file 1471-2105-5-115-S3.zip › codes/miner/wormMiner.h]

/**************************************************************************/
/* LabWindows/CVI User Interface Resource (UIR) Include File              */
/* Copyright (c) National Instruments 2004. All Rights Reserved.          */
/*                                                                        */
/* WARNING: Do not add to, delete from, or otherwise modify the contents  */
/*          of this include file.                                         */
/**************************************************************************/

#include <userint.h>

#ifdef __cplusplus
    extern "C" {
#endif

     /* Panels and Controls: */

#define  PANEL_ANAL                      1
#define  PANEL_ANAL_STATUS               2
#define  PANEL_ANAL_SET_NAMES            3
#define  PANEL_ANAL_SELECT_FILES         4       /* callback function: DoSelectFilesAnal */
#define  PANEL_ANAL_StartingNode         5       /* callback function: SetCurrentStartNode */
#define  PANEL_ANAL_nEndNode             6       /* callback function: SetCurrentStartNode */
#define  PANEL_ANAL_grphGrey             7
#define  PANEL_ANAL_grphLcl              8       /* callback function: plotData */
#define  PANEL_ANAL_tblSpeed             9
#define  PANEL_ANAL_WhichBackbonePoint   10      /* callback function: changeBkbp */
#define  PANEL_ANAL_grphCenTrack         11      /* callback function: setCurrentNode */
#define  PANEL_ANAL_grphGlb              12
#define  PANEL_ANAL_grphVct              13
#define  PANEL_ANAL_grphIMAQ             14      /* callback function: plotData */
#define  PANEL_ANAL_grphMorph            15
#define  PANEL_ANAL_grphBkbvv            16
#define  PANEL_ANAL_grphWave             17
#define  PANEL_ANAL_numCursorIndex       18      /* callback function: changeCurrentNode */
#define  PANEL_ANAL_grphAngle            19
#define  PANEL_ANAL_grphIMAQBkb          20
#define  PANEL_ANAL_grphMvPtn            21
#define  PANEL_ANAL_grphBkbRotated       22
#define  PANEL_ANAL_grphTwoImage         23
#define  PANEL_ANAL_lstIMAQ              24      /* callback function: plotData */
#define  PANEL_ANAL_lstAngle             25      /* callback function: plotData */
#define  PANEL_ANAL_lstMvPtn             26      /* callback function: plotData */
#define  PANEL_ANAL_lstIMAQBkb           27      /* callback function: plotData */
#define  PANEL_ANAL_lstMorph             28      /* callback function: plotData */
#define  PANEL_ANAL_lstGrey              29      /* callback function: plotData */
#define  PANEL_ANAL_lstWave              30      /* callback function: plotData */
#define  PANEL_ANAL_lstBkbvv             31      /* callback function: plotData */
#define  PANEL_ANAL_lstVct               32      /* callback function: plotData */
#define  PANEL_ANAL_lstLcl               33      /* callback function: plotData */
#define  PANEL_ANAL_lstGlb               34      /* callback function: plotData */
#define  PANEL_ANAL_cmdUpdataFigures     35      /* callback function: UpdataFigures */
#define  PANEL_ANAL_cmdSaveData          36      /* callback function: writeAccessExcel */
#define  PANEL_ANAL_nSet                 37
#define  PANEL_ANAL_radioExcel           38
#define  PANEL_ANAL_radioAccess          39


     /* Menu Bars, Menus, and Menu Items: */

#define  WORM                            1
#define  WORM_QUIT                       2       /* callback function: DoQuitMenu */
#define  WORM_Print                      3       /* callback function: PrintIt */


     /* Callback Prototypes: */ 

int  CVICALLBACK changeBkbp(int panel, int control, int event, void *callbackData, int eventData1, int eventData2);
int  CVICALLBACK changeCurrentNode(int panel, int control, int event, void *callbackData, int eventData1, int eventData2);
void CVICALLBACK DoQuitMenu(int menubar, int menuItem, void *callbackData, int panel);
int  CVICALLBACK DoSelectFilesAnal(int panel, int control, int event, void *callbackData, int eventData1, int eventData2);
int  CVICALLBACK plotData(int panel, int control, int event, void *callbackData, int eventData1, int eventData2);
void CVICALLBACK PrintIt(int menubar, int menuItem, void *callbackData, int panel);
int  CVICALLBACK setCurrentNode(int panel, int control, int event, void *callbackData, int eventData1, int eventData2);
int  CVICALLBACK SetCurrentStartNode(int panel, int control, int event, void *callbackData, int eventData1, int eventData2);
int  CVICALLBACK UpdataFigures(int panel, int control, int event, void *callbackData, int eventData1, int eventData2);
int  CVICALLBACK writeAccessExcel(int panel, int control, int event, void *callbackData, int eventData1, int eventData2);


#ifdef __cplusplus
    }
#endif
